# Supplementary material for: Antennal transcriptome analysis of odorant-binding proteins and characterization of GOBP2 in the variegated cutworm Peridroma saucia
Source: Front Physiol. 2023 Aug 10;14:1241324. doi: 10.3389/fphys.2023.1241324 (PMC10450149; doi:10.3389/fphys.2023.1241324)
Supplement: Supplementary file 1 [file DataSheet1.zip]

Archive with 8 entries (7 files):
- Data Sheet 1/Supplementary materials/
- Data Sheet 1/Supplementary materials/Fig S1 (pLDDT).tif
- Data Sheet 1/Supplementary materials/Table S1 (sequences for tree).docx
- Data Sheet 1/Supplementary materials/Table S2 (primers).docx
- Data Sheet 1/Supplementary materials/Table S3 (odorants).docx
- Data Sheet 1/Supplementary materials/Table S4 (assembly).docx
- Data Sheet 1/Supplementary materials/Table S5 (OBPs).xlsx
- Data Sheet 1/Supplementary materials/Table S6 (binding).docx
