# Supplementary material for: Antennal transcriptome analysis of odorant-binding proteins and characterization of GOBP2 in the variegated cutworm Peridroma saucia
Source: Front Physiol. 2023 Aug 10;14:1241324. doi: 10.3389/fphys.2023.1241324 (PMC10450149; doi:10.3389/fphys.2023.1241324)
Supplement: Supplementary file 1 [file DataSheet1.zip › Data Sheet 1/Supplementary materials/Table S5 (OBPs).xlsx]

## Sheet: Sheet2 (2)
Table S5. Sequences and accession numbers of the candidate PsauOBPs in Genbank
Name	Accession number	Nucleotide sequence	Amino acid sequence	Length (aa)
PBP1	OQ870678	ATGGCGGATTCAAGATGGCGTCTCGCGTGCTTCGTCTGCGTCCTGTTTGCGACGAGTTCGGTGATGGCGTCCAAGGAGCTGATCTCCAAGATGAGCCAAGGGTTCGCCAAGGTGGTGGATCAGTGTAAAACTGAGCTAAACATAGGTGAGCACATAATGCAAGACATGTACAACTTCTGGCGCGAGGAGTACGCGCTGGTGAACCGCGACCTGGGCTGCATGGTGCTGTGCATGGCCAACAAGCTGGACCTCATCGGCGAGGACCAGAAGATGCACCACGGGAAGGCCGAGGAGTTTGCCAAGAGTCATGGAGCTGACGAGGCGGTAGCCAAGCAGCTGGTGGGCATCCTCCACGGCTGCGAGACCCAGCACCAGGGCATCGAGGACCCCTGCGCCATG…	MADSRWRLACFVCVLFATSSVMASKELISKMSQGFAKVVDQCKTELNIGEHIMQDMYNFWREEYALVNRDLGCMVLCMANKLDLIGEDQKMHHGKAEEFAKSHGADEAVAKQLVGILHGCETQHQGIEDPCAMALEVAKCFRTKMHELNWAPSMEVAIEEIMTAV	165
PBP2	OQ870679	ATGGCGCCTCATCCATCAGCCACCATGTCCGTCCGCCTGGCGCTGGTGGTCCTCGCTGGACTCTTCATCACGGTGGAGTGCTCGCAGGAAGTCATGAAGAATCTGTCTATACATTTCGCTAAGCCTTTGGAAGATTGTAAAAAGGAGATGGACCTCCCTGACTCAGTGGCCACAGACTTCGTCAACTTCTGGAAGGAAGGCTACGAGTTCACGAGCCGACAGACAGGCTGCGCCATAATGTGCGTCTCGTCCAAGCTGGAGTTGTTGGACCCGGAGTATAAGCTGCACCACGGCAAGGCGCAGGAGTTCGCACAGAAACATGGCGCTGACGAGGCAATGGCGAAGCAGCTAGTAGAAATGCTCCACGGCTGCGCGCAGTCGACCCCGGACGTGGCTGAT…	MAPHPSATMSVRLALVVLAGLFITVECSQEVMKNLSIHFAKPLEDCKKEMDLPDSVATDFVNFWKEGYEFTSRQTGCAIMCVSSKLELLDPEYKLHHGKAQEFAQKHGADEAMAKQLVEMLHGCAQSTPDVADDPCMKTLNVAKCFKAKIHELNWAPDVELLMGEVLAEV	170
PBP3	OQ870680	ATGGGAACGAACCACGTCTTTCTTGCGCTCGTGCTGATGGCCGTAGGAGTGAGGGAGATAGAACCGTCAAAGGATGCCATGAAGTACATCACTTCAGGATTCGTTAAGGTTTTGGAGCAGTGTAAGCAAGAGCTGAACATGACGGACCAGATCCTGGCAGACCTGTTCCACTACTGGAAACTGGACTACACGCTGCTCAACCGCGACACCGGCTGCGCCATCATCTGCATGAGTAAGAAGCTGGACCTGTTGGATGCCAACGGCAGGATGCATCATGGCAATGCGCAGGAGTTCGCTCTTAAACATGGCGCTGGAGAGCAAGTAGCTTCCCAGATAGTGACCATCATCCACGAATGTGAGAAGAAGTTCGAGCGGGACGACGACGAGTGTCTCCGAGTC…	MGTNHVFLALVLMAVGVREIEPSKDAMKYITSGFVKVLEQCKQELNMTDQILADLFHYWKLDYTLLNRDTGCAIICMSKKLDLLDANGRMHHGNAQEFALKHGAGEQVASQIVTIIHECEKKFERDDDECLRVLEVAKCFRSGIHELDWQPKVEVIVTEVLTEM	164
GOBP1	MW013058	ATGATGCAGGCGGTGCTAGTGTTGGTGCTGCTGGCCGCGGCGACCCTCGCCGACGTCAACGTCATGAAGGACGTCACGCTCGGCTTCGGGCAGGCGCTGGACAAGTGCCGCCAGGAGAGCGACCTGACGGAGGAGAAGATGGAGGAGTTCTTCCACTTCTGGCGCGACGACTTCAAGTTCGAGCACCGCGAGCTGGGCTGCGCCATCCAGTGCATGAGCCGCCACTTCAACCTGCTCACCGACTCCAGCCGCATGCACCACGACAACACCGAGGAGTTCATACAGTCCTTCCCCAACGGCGAGGTGCTGGCGCGGCAGATGGTGTCGCTGATCCACGCGTGCGAGAAGCAGTTCGACCACGAGGAGGACCACTGCTGGCGCATCCTGCACGTGGCCGAG…	MMQAVLVLVLLAAATLADVNVMKDVTLGFGQALDKCRQESDLTEEKMEEFFHFWRDDFKFEHRELGCAIQCMSRHFNLLTDSSRMHHDNTEEFIQSFPNGEVLARQMVSLIHACEKQFDHEEDHCWRILHVAECFKHSCVQHGVAPSMEMMMTEFIMEAEAR	162
GOBP2	OQ870681	ATGACGTCCAAGTGTTGTTTATTGTTGGTTGTCATGGCGACCGTCGCCAGTTCGGTGATGGGCACTGCCGAGGTGATGAGCCACGTCACCGCGCACTTCGGCAAGGCGCTCGAGGAGTGCAGGGATGAGTCAGGGTTGTCTCCGGAGATCCTGGAGGAGTTCCAGCACTTCTGGCGTGAGGACTTCGAGGTGGTGCACCGCGAGCTCGGCTGTGCCATCATCTGCATGTCCAACAAGTTCTCGCTGCTGCAGGAGGACTCCAGGATGCACCACATCAACATGCATGACTACATCAAGAGCTTCCCCAATGGCCACGTGCTGTCCGAGACGCTGGTGTCGCTGATCCACAACTGTGAGAAGCAGTACGACACCCTGACGGACGACTGCGACCGAGTCGTC…	MTSKCCLLLVVMATVASSVMGTAEVMSHVTAHFGKALEECRDESGLSPEILEEFQHFWREDFEVVHRELGCAIICMSNKFSLLQEDSRMHHINMHDYIKSFPNGHVLSETLVSLIHNCEKQYDTLTDDCDRVVKVAACFKVDAQKAGIAPEVAMIEAVMEKY	162
OBP1	OQ870682	ATGAATACGTATAACTTTCAATCCATTTTTTGCATTTTGTGCATTATTTGTTTGTTTTTTGGCGGCAGTTATGCGATGACTCGACAACAACTTAAAAACTCTGGAAAACTTATGAAGAAATCTTGTATGCCAAAAAATGATGTTACGGAAGAGGAAGTAGGAGATATTGAAAAGGGAAAGTTCATAGAGAGCCGTAATGTCATGTGCTACGTTGCTTGCATTTACACGATGACGCAACTGGTGAAGAATAACAAATTGAGCTACGAGGCAGTGATCAAACAAGTGGACATCATGTTTCCAACCGAGATGAGAGACGCTGTCAAGGCAGCCGCCACCAGTTGTAAAGAAATAGCCAAGAAATATAAGGATTTGTGTGAAGCTTCGTACTGGACCGCCAAA…	MNTYNFQSIFCILCIICLFFGGSYAMTRQQLKNSGKLMKKSCMPKNDVTEEEVGDIEKGKFIESRNVMCYVACIYTMTQLVKNNKLSYEAVIKQVDIMFPTEMRDAVKAAATSCKEIAKKYKDLCEASYWTAKCMYDYDANNFIFP	146
OBP2	OQ870683	ATGAAATCGTTTTTCGTGATCTGTGTCGTCTTTGTGGCTGGGGTTTGCGCTGCTAACGTGACTCTCCCACCCACTCAACAAGACAAAGCTCAAAAGCTAGCATCAGAATGCATTAAAGAAACCGGCGTTTCCAGCGAAGTTCTAGCCGAAGCGAAGAAAGGTCACATAACCGAAGACGAAGGTCTCAAGAAATTCGCCTACTGCTTCTTCAAAAAAGCAGGAATCGTCGACAATGATGGAAAGCTGAACATTGAAGAATCAATCGCGAAGCTCCCTCCTGGAGTCAACAAAGACGATGCAAGGAAGGTCCTAGAAGGATGCAAGTCAAAATCTGGAAAGACGCCGGAAGACACCACTTTTGAAATCTTCAAGTGTTACCACGCGGGTGCTAAGACCCAT…	MKSFFVICVVFVAGVCAANVTLPPTQQDKAQKLASECIKETGVSSEVLAEAKKGHITEDEGLKKFAYCFFKKAGIVDNDGKLNIEESIAKLPPGVNKDDARKVLEGCKSKSGKTPEDTTFEIFKCYHAGAKTHILLSGI	139
OBP3	OQ870684	ATGATGAATCAAAAAAGATTGTGTTTATTGTTTATCGCCATGTTTTTGGCTACCGGGTGTGACGCCATGACTAGACAACAAATGAAGAATTCGGGAAAAATACTGAAGAAAAATTGTATGAATAAGAATCAAGTAACCGAAGACCAAATAGGTAGTATAGACAAAGGAAAATTCGTAGAAGATAAGAAAGTTATGTGTTATATAGCTTGTATCTTTGAAATGACAAATGTGATAAAGAACAATAAATTAAATTATGAGGCCTCCATTCGACAAATCGACCTCATGTACCCAGCGGATTTAAAGGAAGGGGCGAAGGCTGCTGTAGAAAAATGCAAGGATGTTCAAAAGAAATACAAGGACATCTGCGAAGCTTCATTTTATGCGGCGAAGTGTATGTAC…	MMNQKRLCLLFIAMFLATGCDAMTRQQMKNSGKILKKNCMNKNQVTEDQIGSIDKGKFVEDKKVMCYIACIFEMTNVIKNNKLNYEASIRQIDLMYPADLKEGAKAAVEKCKDVQKKYKDICEASFYAAKCMYEFNPADFIFA	143
OBP4	OQ870685	ATGGTTCGCCAAATTGGTTTACTCCTGTGCTGCCTCTGCGTTTTTGGTATCTCATTGAGTGATAGCGCAATCTCTGCTGATTCCGAATCAAGATGCCGAAACCCGCCCACCGCGCCACAGAAGATAGAACGGGTCATAACTCTGTGCCAAGATGAAATTAAACTGTCCATACTTAGAGAGGCGCTAGACGTGATCAAAGAAGAGCACACGATGCCGGCACAGAGGCGGCGAGACAAGAGAGAAGTGCCCTTCACTCATGACGAGAAGAGAATCGCTGGGTGCCTGTTGCAGTGCGTGTACCGGAAAGTGAAAGCCGTTGATGGCTACGGGTTCCCAACACTGGAAGGTCTGGTAGGCCTTTACTCCGATGGTGTGAACGAGCGCGGCTACTTCATGGCG…	MVRQIGLLLCCLCVFGISLSDSAISADSESRCRNPPTAPQKIERVITLCQDEIKLSILREALDVIKEEHTMPAQRRRDKREVPFTHDEKRIAGCLLQCVYRKVKAVDGYGFPTLEGLVGLYSDGVNERGYFMAVLEASRECLMKNHDKFSRTVPMDNGRNCDISFDIFECISDRIGEYCGTSGL	184
OBP5	OQ870686	ATGTTGAAGTTAAGTGTTGTGTGCTTCTCTTTTGCAGTGGTGGCTGTTAATTTCAGGAGTGCTCATTGCATGTCCGATGAAGACAAACAGGCTTTCGTGGCGGCAATGAAACCCATGGCCGAGGAATGTGGATCAGACTGCGGCCTAACAGAAGAAGATTTCAAGAAACACAATAAGGGCGAGGATATGGATCCCTGTTTTAAGAAATGCATAATGCAGAAAATGGGCCTTTTGGATGACTCCGGCAAATACAACCGGGAGGTGTTACACGAATCGATATCGGAATACACGGGAGATAAAGACGAAGCTAAGAAGATACAAGACCAATTAGATGGCTGCTTTGATGCGAATGGAGACAATGATGGTGATGACGAAGAATCTCAGATGAAACGAGTCGAT…	MLKLSVVCFSFAVVAVNFRSAHCMSDEDKQAFVAAMKPMAEECGSDCGLTEEDFKKHNKGEDMDPCFKKCIMQKMGLLDDSGKYNREVLHESISEYTGDKDEAKKIQDQLDGCFDANGDNDGDDEESQMKRVDVLFNCLKELKE	144
OBP6	OQ870687	ATGTTCACAGGGACGCTTCCCCTCGTCCTCTGTGTGCTGGCTGTTGCTTATGGCGGCAAAGAGAAACCTGTTTTCAGTGAGGAAATCAAAGAAATAATACAAACAGTTCACGACGAGTGTGTCGCTAAAACAGGGGTGGCAGAGGAGGATATAACGAATTGCGAAAACGGCATATTTAAGGAGGACCCGAAATTGAAGTGCTATATGTTTTGCCTGATGGAGGAAGCGAGCCTCGTAGACGATGATGGTACTGTGGACTACGACATGCTGGTCAGTCTGATTCCAGACGAATACTACGAGCGAACAACCAAAATGATATTTTCGTGTAAACATCTGGATACCCCGGACAAAGACAAATGCCAGAGAGCATTTGAGGTGCATAGATGTTCGTATGGAAAG…	MFTGTLPLVLCVLAVAYGGKEKPVFSEEIKEIIQTVHDECVAKTGVAEEDITNCENGIFKEDPKLKCYMFCLMEEASLVDDDGTVDYDMLVSLIPDEYYERTTKMIFSCKHLDTPDKDKCQRAFEVHRCSYGKDPDLYFLF	141
OBP7	OQ870688	ATGTTTTTAATATTTCAGGTGGCTAAAGCCCAAAGTCTTCGTGATTCTCTCCGGCCAGTCATAGTGGCGTGCTCGAAGGAGCACGGTGTCACTGATGCTGATATCCAAGCCGCTAAGGACGCCGGCAGTGCCGCCAGCATCCCACCTTGTTTCATTGCCTGCGTGTTCAAGAAAGCCGGATTTCTGAATGATAAAGGCGATTATGACGTGGAGACCGGTCTGAAGAACCTGAGGCAGTTCGTGAAGGATAACGAGCAATACAACAAACTGTCGGAGGTTGCTAAAGCATGCTCATCAGTGAAGGACAAAGTCGTGAGAGATGGAGCTGCCGGATGCGAGAGAGGTGGTCTGTTGGCAGGCTGCTTCTTGGAGCACCAGACTAGCGTAAGTTGTCACCCA…	MFLIFQVAKAQSLRDSLRPVIVACSKEHGVTDADIQAAKDAGSAASIPPCFIACVFKKAGFLNDKGDYDVETGLKNLRQFVKDNEQYNKLSEVAKACSSVKDKVVRDGAAGCERGGLLAGCFLEHQTSVSCHPINFDTSLCQRFPLRSNRKSSLET	156
OBP8	OQ870689	ATGTACTCCGGTACCATAATTATTTTCTCGGTTATTTTGATGATTGTGTCAAACAGTACTTTCGTCAACTCGCAAATGACAAGGGAACAAGTGAAGAATTCTGGAAAGTTGGTCAAAAAGACGTGTTCAGCGAAAAACGATCTTACTGAAGATGAAGTGAAAGATGTAGACAAAGGAAAATTTATTGAAGAGAAAAACTTCATGTGTTATATAGCATGTGTCTACAAAATGGGTCAGAGCATAAAAGGAAACACACTAAATCATGACATGATGATAAGACAAGTGGATATGTTGTTCCCAGCAGATATGAAGGCTCCTGTCAAAGCAGCAATAGAACACTGCCGGGGAGTTGCTAAGAAGCACAAAGACATCTGCGAAGCATCTTATTGGACAGCGAAG…	MYSGTIIIFSVILMIVSNSTFVNSQMTREQVKNSGKLVKKTCSAKNDLTEDEVKDVDKGKFIEEKNFMCYIACVYKMGQSIKGNTLNHDMMIRQVDMLFPADMKAPVKAAIEHCRGVAKKHKDICEASYWTAKCVYEFDPPNFMFP	146
OBP9	OQ870690	ATGAAGACTTTGTTCGTATTTGCTGCCTGCATTCTTTTGGCTCAGGCCCTTACAGACGAGCAGAAGGAGAAGCTTAAGAAACATCGCACTGAATGCCTGACTGAGACCAAGGTCGAAGAACAACTCGTCAACAAGCTGAAGGGAGGTGACTATAAGACTGAGAGCGAGCCCCTGAAGAAGTATGCCCTCTGCATGCTGACAAAGTCGGAGTTGATGACCAAGGATGGCAAGTTCAAGAAGGATGTTGCTCTGGCTAAGGTTCCTAACGCAGCTGACAAGCCTACAGTGGAGAAGCTGATCGAAGCCTGTCTAGCCAACAAAGGCAACACTCCCCACCAGACTGCCTGGAACTACGTCAAGTGCTACCATGAAAAAGATCCCAAGCACGCGATTTTTTTG…	MKTLFVFAACILLAQALTDEQKEKLKKHRTECLTETKVEEQLVNKLKGGDYKTESEPLKKYALCMLTKSELMTKDGKFKKDVALAKVPNAADKPTVEKLIEACLANKGNTPHQTAWNYVKCYHEKDPKHAIFL	133
OBP10	OQ870691	ATGCTCCTCATCGAAATTGTGAAGTTTTTGATATTGGTTGCAACGTGTGAAGCAATGACGATGAAACAAATCAAGAATACAGGCAAAATGATAAGGAAATCATGCCAACCCAAGAATAATGTCGAAGATGCGAAAATTGATCCAATAGCCGAGGGAATCTTTATAGACGAGAAGGAAGTGAAGTGCTACATGGCTTGTGTCATGAAAATGGCTAACACGATAAAAAATGGAAAATTAAATTTTGACGCTGCCATAAAGCAAGCTGATTTATTGCTACCTGATGAAGTAAAGGAACCTGCCAAGGAAGCTATTTTGGCTTGCAAGAAAGCTGCGGATGGCCACAAGGATATTTGCGACGTATCATTTCATGTCACTAAATGCATCTACAATCACAACCCA…	MLLIEIVKFLILVATCEAMTMKQIKNTGKMIRKSCQPKNNVEDAKIDPIAEGIFIDEKEVKCYMACVMKMANTIKNGKLNFDAAIKQADLLLPDEVKEPAKEAILACKKAADGHKDICDVSFHVTKCIYNHNPGIFYFP	139
OBP11	OQ870692	ATGTTTAAGTTCTGTGTTGTTCTTGCGTTTTGTGTTGCGGTTTGTTCCGCAGCCCCAGGAGGAGGAGGCACCTACTGCGGGGAGACGCCGTCAGTGATCTACAACTGCCTCAGTGCTCCGACCGTAGTCAGCCCGGACGTGTCCTCCAAGTGCCAAGGTTCCAAGTACACTAATGAGTGCGAGAGACTGACCTGCGTCTTCCGAGAGGCCAAATGGCTGAATGGCGACGCGGTAGACAAGACAAAGCTGACAGCCTACTTCGACCAGTTTGAGAAGGACCATGCAGCGTGGGGACCAGCCATCCAACATGTGAAGACAGCATGCCTGGGGGCTGAGCTGAAGGCACAGGGCGTCTTCCTCAACTGCCCAGCTTATGATGTCATGCATTGTGTGTTGGGT…	MFKFCVVLAFCVAVCSAAPGGGGTYCGETPSVIYNCLSAPTVVSPDVSSKCQGSKYTNECERLTCVFREAKWLNGDAVDKTKLTAYFDQFEKDHAAWGPAIQHVKTACLGAELKAQGVFLNCPAYDVMHCVLGSFIKHATPAQWSTSATCAYPRAYAAACPVCPDDCFSPQVPIGSCNACYLPPRTA	187
OBP12	OQ870693	ATGTGCAATTTATTTATTGTGTTTTTAGCGATATGCAGCTGTGTTTACGCCCTCACAGAGCAAGAACTAAAGATGGAGTTCACGAAGCTGATAATGAAATGCAACAAGGACTCGGAGGTCGATATGGTGGAACTGGTGCAGCTGCAGAGCTACGTGATCCCCACGAAGACTGCCACCAAATGTGTACTGGCTTGCGCCTATAAGGCCGCTGAAGTTATGAATGCTCAAGGACAGTATGATCTCGATCATGCCTACAAAGTAGCAGAGATGATGAAGAATGGAGATGAAAAACGACTGGTCAACGCTAAGAAAATGGCAGATATCTGTGTCAAAGTAAACGAAGTCAAGGTGTCTGATGGAGAAAAAGGTTGTGACAGGGCAGCTTTGATATTCAAATGC…	MCNLFIVFLAICSCVYALTEQELKMEFTKLIMKCNKDSEVDMVELVQLQSYVIPTKTATKCVLACAYKAAEVMNAQGQYDLDHAYKVAEMMKNGDEKRLVNAKKMADICVKVNEVKVSDGEKGCDRAALIFKCTVENAPKFGFKL	145
OBP13	OQ870694	ATGTTTAAATATTCAGTTTTCCTTTTATTCGTTACTGCATCATACGCTGATCTCCTGAGTCAGAGAGAAAACAAAGGAGCTACACTGAAACCACTCTCAGTATGCTGTGATATACCAGAGATGGGTGATCCAAAACATCTGGCAAAGTGTTCTAACCCTAAACTACCTGGACCGTGCAACGACGTGGAGTGCGTTTTTCTTGAATCCGGCTTCCTGACTGACAAGAATACCCTCAATAAGGAAGCTTACAAGAACCACTTAAAGCAATGGGAAGAGAGCAATAAGGGCTGGACTGTGGCTGTTGATAAGGCTATCAAGGAGTGTGTCGACAACGACCCTAGGCAACACCTGGATTATCCTTGCAAGGCTTATGATGTCTTCACTTGCACTGGCATCGCT…	MFKYSVFLLFVTASYADLLSQRENKGATLKPLSVCCDIPEMGDPKHLAKCSNPKLPGPCNDVECVFLESGFLTDKNTLNKEAYKNHLKQWEESNKGWTVAVDKAIKECVDNDPRQHLDYPCKAYDVFTCTGIAMLKKCPEAAWKC	145
OBP14	OQ870695	ATGCATGTTTGTGATGCAAACTTTCATTTCCGTACGATGGTGGGTGCGGTGGTACTCTTCACGTTGTTACCTGTCTGGGTGGCGTGTTCCGGAGAAGGAAACATCAAATTACTCGAAGATGAAGTAGCTGTGGCTTTGAAAGCGTGTACGTACCCTGATGACACTGTTTTACCTAAAGAACCTGTAAGCAAGGAACGTCAGCGGCGTTCTGACGACGAATCCTACGATGGATCCCCTCGTATTGACAGCAACATGAAGGGAGGGCAACGATACAGCCATGAAAGAAGAAACAACAACGATAGTGGTGACCAGATGTCAATAATCAATGCAACAGATTACGATTACGAAGGTTATGGGACTGGGAGCATGGGTGAAAAGCTACTGACGTCAATTCCACGT…	MHVCDANFHFRTMVGAVVLFTLLPVWVACSGEGNIKLLEDEVAVALKACTYPDDTVLPKEPVSKERQRRSDDESYDGSPRIDSNMKGGQRYSHERRNNNDSGDQMSIINATDYDYEGYGTGSMGEKLLTSIPRPAAVNNNINNNNTSRTRRSEPLLNKPDTDQCLSQCVFANLQVVDTRGIPREAEVWNKVQASVTSQQSRSALHDQIRACFQELQSEAEDNGCSYSNKLERCLMLRFSDRKVDGKASTQKPVSTEQS	258
OBP15	OQ870696	ATGGGGTTTTGTTTTCGCACCAAAAGTAGGTCAGTAAGCAGGTGTGTTCAATACACCATTATATTAACTACATTTCTATTTCAGGTTTTCAGTGACGAAATCAAAGAAATAATACAAACTGTTCACGACGAGTGTGTCAGTAAAACAGGGGTTGCCGAGGAGGATATAACGAATTGCGAAAACGGCATATTTAAGGAGGACGTGAAATTGAAGTGCTATATGTTTTGCCTGATGGAGGAAGCGAGTCTCGTTGATGAGAATGATGTGGTGGACTATGATTTGTTGGTCAGTTTGATACCAGATGAATACTATGACAGAACTTCTAACATGATATTTGCATGTAAACACCTTGATACACCGGACAAAGACAAATGTCAAAGGGCTTTTGACGTGCACAAA…	MGFCFRTKSRSVSRCVQYTIILTTFLFQVFSDEIKEIIQTVHDECVSKTGVAEEDITNCENGIFKEDVKLKCYMFCLMEEASLVDENDVVDYDLLVSLIPDEYYDRTSNMIFACKHLDTPDKDKCQRAFDVHKCSYDKDPALYFLF	146
OBP16	OQ870697	ATGTGCCTCGTCAAGTACCACGTCCTGATATTGTGTTTGATAATCGTGGAAAGCTATGCCTTGAACTGCCGATCCAGTGGAGGGCCGAAAGAAGCCGAGCTGAAGAACATTTACAAGAAATGCTTAAAAATGCAAGAAGGGAAGAACTCCAGCAAAGGGAACTCTGAGCAGGACTATAAGGAGCCACGAGGTCAAAATATACAAAGAAGTGACTGGGAAAGAGGACGGAGTACTGGAAGCAAAGAAAATAATAATAATAAGAACAGCAGAGATGATAGAAATAATAGCAAAGATAGAAAGGGAGGCAGTAGCATGCGAGATAGAGATGATATGATGGGTAGAACTGATGATAGAATGGATCGTAGCGATGACAAAAAGAACAGAAACAATGACAGAATG…	MCLVKYHVLILCLIIVESYALNCRSSGGPKEAELKNIYKKCLKMQEGKNSSKGNSEQDYKEPRGQNIQRSDWERGRSTGSKENNNNKNSRDDRNNSKDRKGGSSMRDRDDMMGRTDDRMDRSDDKKNRNNDRMGSNNDRNGGRNGGRMGGKNNRNDMMGSRDDFFNGREDFPQSDEFGSQDMSQGQYNNYYSTTPSTRRYKRERRTENSGQRSQYNPNTHKITGYEDNFRSDEKNSTEHHSGNETDNKACALHCFLENLEMTAEDGMPDRYLVTHAITKDVKNEDLRDFLQESIEECFQILDNENTEDKCEFSKNLLICLSEKGRANCDDWKDDLKF	337
OBP17	OL830693	ATGTGGTTCCGGGCGATGGTGCTGGTGGCGGGGCTGGCGGCGGCACACGCGGTGGCCATGGACGAGGACATGGCGGAGCTGGCGCGCATGGTGCGCGAGAGCTGCGTCGACGAGACGGGCGCCGACGTGGCGCTCGTGGAGGCCGTCAACGGCGGCGCCGACCTGATGCCGGACGACAAGCTCAAGTGCTACATCAAGTGCACCATGGAGACGGCCGGCATGATGTCGGAGGGCGAGGTGGACATCGAGGCGGTGCTGGCGCTGCTGCCGCCCGAGCTGGCCGCGCACAACGCGCCGGCGCTGCGAGCGTGCGGCACGGTGCGCGGCGCCGACCACTGCGACACGGCCTGGAAGACGCAGGTGTGCTGGCAGAACGCGAACAAGGCCGACTACTTCCTC…	MWFRAMVLVAGLAAAHAVAMDEDMAELARMVRESCVDETGADVALVEAVNGGADLMPDDKLKCYIKCTMETAGMMSEGEVDIEAVLALLPPELAAHNAPALRACGTVRGADHCDTAWKTQVCWQNANKADYFLI	134
OBP18	OQ870698	ATGTCTAAGTTCACTTGTTTGGTTTTGTGTTTAGTGGCTGCGAGCGTTAGCAGGGTTTATGCAGGTGAAGAAGAAAACAAAGCAGCTTTCCGTGAAGCCATCAAGCCCATCATCGACGAGTGCTCGAAGGAGTATGGAGTCAGCAATGATGACATCGACGCAGCAAAGACAGCTGGCAGCGCTGACGCTATCAAGCCTTGCTTCCTCGGATGCGTCTACAAGAAAGCTGAAGTTTTCAATGCCAAGGGAGAATATGATGTTGACAACGCCCTTATCAAGCTGAAGAAGTTCGTGCCCGATGAATCTAAATTCGCTCAGTTCGCTGAAATTGGAAAGAAATGCGCATCAGTAAATGAAAAGCCCGTGAGCGACGGAGAAGCTGGATGCGAGAGGGGTTCA…	MSKFTCLVLCLVAASVSRVYAGEEENKAAFREAIKPIIDECSKEYGVSNDDIDAAKTAGSADAIKPCFLGCVYKKAEVFNAKGEYDVDNALIKLKKFVPDESKFAQFAEIGKKCASVNEKPVSDGEAGCERGSLLTACFLEHKAEIPV	148
OBP19	OQ943614	CTGAAGGGAGGTGACTACAAGCCTAGGCGTGTTAACGTCCCTGCATTCTTGGTGAAGAGATATCAGATGGAATGTTTAGAAGAAACAAGGGTTGACGCCAATTCCATCATTTCCGCAATACATCGAAGGTGGAAGTTCCCCAGGGGACAAAATACACTTATGAAAAGTTGGGCTCTCTGTGTGTTAATGAAAAACCAAATTATGACGAAAGAAGGAGTTTATAAGATCGACGTTGCTTTGAAAAGGATTCCAGAGGAGGATAGAGACATCGTTGAGACGCAAATAGACAAATGTCTGACTCAAAAAGCGATCCCGGCCCCC	LKGGDYKPRRVNVPAFLVKRYQMECLEETRVDANSIISAIHRRWKFPRGQNTLMKSWALCVLMKNQIMTKEGVYKIDVALKRIPEEDRDIVETQIDKCLTQKAIPAP	107
OBP20	OQ943618	ATGTCTAAGTTTACTTGTCTTGTTTTATTTGCCATCGCTGTTAACTTCAACGGTGTTCACGGTTTTGGGGCTGTTCAAGCGATATTTTCCGGTTGCGCGAAAGAATACGGTCTCACAGAAGATAGCTTGCAAGTCATTATGTCAGCAAAAGACGTGGCAAAATTAGATCCCTGTTTTTGGGCGTGTATGCTTAAAAAAGCTGAATTTATCAATGACAAAGGTGAATATGATCCAGAAGCCGGTATGGCTTATCTTGAAAAAATCATGCCTCTTAACAAAGAAAATGAGATGATTAAAGAAATTGCTACAAACTGCAAATCAGTTAACGATGAAACTGTAAGTGACGGGGAAGCGGGATGTGAAAGAGGCGCGCTGGTAGCAGTTTGCGTTATGGAACAG…	MSKFTCLVLFAIAVNFNGVHGFGAVQAIFSGCAKEYGLTEDSLQVIMSAKDVAKLDPCFWACMLKKAEFINDKGEYDPEAGMAYLEKIMPLNKENEMIKEIATNCKSVNDETVSDGEAGCERGALVAVCVMEQVETRKKQMAP	143
OBP21	OQ943619	GAACCGCTCTCAAAAGAAGAGCAAATGAAGAGATACAGTAAAGTCACTGAAGACGTGGAACCTTTCAGGAAGAACTTGTCCGAATGTGCGCGCCAAGTAAAAGCCTCGATGGCAGATGTCGAACATTTTTTGAAAAGGATCCCGCAGGCGAATATGGAAGGAAAATGCTTCGTTGCTTGCATACTAAAACGTAACTTAATAATAAAAGATAACAAGATTAGTACGAATCAATTGTTGGAAGCGAACAGAGCTGTTTACGGTGACGACAGTGAGGTGATGTCCCGTTTGCAGATGGCCATAGGGGAGTGTGTGAAGGCAGTTGACGGCATCTTCGAGATTTGTGAGTACGCTTCAGTGTTCAACGACTGCATGCATATAAAGATGGAGCATGTCTTGGAC…	MKRYSKVTEDVEPFRKNLSECARQVKASMADVEHFLKRIPQANMEGKCFVACILKRNLIIKDNKISTNQLLEANRAVYGDDSEVMSRLQMAIGECVKAVDGIFEICEYASVFNDCMHIKMEHVLDQVMMERRLEAVSKMTSDPEQWGDTEDEILKLVKDEL	161
OBP22	OQ943620	ATTTGGCCAAGCCCCACAAGGATTACTTCATCACCACACAGCACCATGATCAGATCCTGTAGCGGTTTAGTACTAGTTGCTGTGTTTCAGGTGATATTTGGCCAGGCTCCACAAGGACGCCCTTCATCATCACCTGGATTTCAAAGGCAGACATTACGAGTTCCAGAGCATTGTTTGGCTCCACCTCCTGGGGTAGATCTTCACAAATGCTGTCCAATACCTAAACTCTTTTCCGATGAAGCTATGGATCGTTGTGGAATTGACAAAATGACAAAAGAAGAACTCGGTAAACCTTCTAAACCTAAAATTCCCTGCCAAGAAAGTTACTGTCTAATGCGAAATGCTAATATGCTCCGGGAAAACAAAAGCGTGGACTATGAAGAGTTGAGGGCTTTCATA…	MIRSCSGLVLVAVFQVIFGQAPQGRPSSSPGFQRQTLRVPEHCLAPPPGVDLHKCCPIPKLFSDEAMDRCGIDKMTKEELGKPSKPKIPCQESYCLMRNANMLRENKSVDYEELRAFIDKWAEVDPDFTVPISSAKMVCAKDGGPSGPPVCEPDRIFICLTSNVLWNCKLQNIDDNGGCKILKEHMDECRPYYWSPSEQVELESRKSQ	208
OBP23	OQ943621	ATGGACTTCTGGAATGCGCAGAACTCTCTGAAGAGCCATGACCTGGGATGTGCCCTGGTCTGCGTGTTCGAGAAGAACGAGTTCTTGAGTGAAGACGCCACTCAGTTGCTGGCAGCAAATATCAATGCGTTTTACAAGGCTTCGGGCGCTGACGACCGCATGTCACAGAAGATGTTGGAACTGATCCAGCTGTGCAAGAAGTCCACCAGGACTATCAGCAGCCTCTGCAACAAGGCGCTGGAGCTGGCCAAGTGCTTCCGCTACGGTATCCTCATGATGCACTGGGCACCAGCGCCGAACTACTGGCTCAACAAGACCGAGTTTACACCTGGAATGGAACCGGAGCAAGTCTCCGATGATCAGAGCTTGGACCCAACAATAAGGAGCGAAATGAATCAA…	MDFWNAQNSLKSHDLGCALVCVFEKNEFLSEDATQLLAANINAFYKASGADDRMSQKMLELIQLCKKSTRTISSLCNKALELAKCFRYGILMMHWAPAPNYWLNKTEFTPGMEPEQVSDDQSLDPTIRSEMNQRRLFATLFRGCRK	146
OBP24	OQ943615	ATGAAAACGTTTCTTATATTGTGTGTTGTCCTGGTAGCTAGGATTCAAGCCGACTTCGTCTCACCCTTTCCAAAGCAATATGATCAGATCGTAGACGCCTGTCGCACGGAAACCGGTTACACAGACGAAGTGGTAGCCAAAGAAGAGGAAAGCTATTTTTCCGAAAACAGAGGACTCAGGATATTCAACTATTGCTTCCTAGAAAAAACCGGTTTCGTCACTAGTGATGGGGAGATACATATCGATGATGCGTTAGCTAAACTCGGACCTGGCTTGTTGAAAGATATAGCGAAAAACTGCAGTCGTCGTGAGAAAAAATATGCTAAGACAGTTTTTCAGACGTGTTTTCATTCTGGAATATCTACTGCTATGCGGTTATTAGAATTTAAACACGTCATA…	MRLLEFKHVIQTYKENFTKTVEVCRNETDYTDEVITEENENDDPYGYGNAGLTNFIYCFLGKTGFINTELFKIDIVLEVTPQENVTRIVEHCKSQIAKKIITYNIPNFSACLVQGLSMYIRSTGVGSYPYGEEQYTTKIVDICHNETGFEKVLTKNFSERKGLREFNDCFLE	172
OBP25	OQ943622	ATGGTGGCTAGAATATTTATCATAGCAAGTGTTGCTTGTGCTTTTATTAATTTAGCAAGCGGTCTGAAAGAACCCTTTCCTGGATTTAAACCATGCTTATCCAGAGATAACAAGTGCATGACACAAAACGCTAAAGATGGATTACTGTCCTTTGTGGATGGTCTCCCAGAATATGGTGTAAAGGGTTCAGATCCTGACTATTATGACAAAATTGATGCCAGTACAAACAACCTGAAATTCATCTTAAAACACGTTACCATAACAGGTTTGAGAACTTGTAAGGTGAATAGAGTAGAGCGTGATGTAGATAAATCTACTATTCTCTTAGAACTTCAATGTGATTTGAAACTTGCGGGAGATTATGAAATGAAAGGAAGATTGCTCATTATTGACTTAGAA…	MVARIFIIASVACAFINLASGLKEPFPGFKPCLSRDNKCMTQNAKDGLLSFVDGLPEYGVKGSDPDYYDKIDASTNNLKFILKHVTITGLRTCKVNRVERDVDKSTILLELQCDLKLAGDYEMKGRLLIIDLEGKGRIEAELPSMLNTVTCNYVMKTGKDGKEYIRVKNYEHTYKLQKKTTLKFDGLYPHNEVLGKAASDVITKNPDEVVHEIGLEVFKAVIKRLVGHVNNFAGAIPYNELALD	244
OBP26	OQ943616	ATGAATTCAAACACATCTTCTAAATCCCTCATTTACTTGGTTATAAATCTTGTGCATTATTTTCAGGCCCTCAATGAAGAAGAAAAAGACAAAATAAAAATCAAATTTATGACAGTCGGTGCAACGTGCGCCTTAGAACACCCCATACCATTTGAAGAGTTCGCTACATTCAAGAGTGGAGAGCTCCCTATGAATGGGAACGCTGGTTGCTTCACAGCTTGCATGTTTAAAAATCTTGATTTGTTCGACAGTAAAGGAACATGGTCATATGAAAATGGTTTAAAAGCC	MNSNTSSKSLIYLVINLVHYFQALNEEEKDKIKIKFMTVGATCALEHPIPFEEFATFKSGELPMNGNAGCFTACMFKNLDLFDSKGTWSYENGLKA	96
OBP27	OQ943623	ATGTATATTCTCTCTTACAGTAAAGTCATCGTACATAATGAAACCGATCAAGTCCTTAATATCGTCCACGATTGTCAAGAGGAAAATGGATTTGGAGACACAGTGCTTCAAAACGGGTTTACTGAAGAAAACATTACTGACGAGAAAAGCCTCAGAAAATTTAACGATTGCTTCTTAGAAAAAGCCGGTTTCGTCAGCAGTGATGGGAACTTAAATATCGATGCGGCTTTAGATAAACTACCACCTAGTTTTGCTAAACCGATTGTGGAGCACTGCCAGGCAAAAATAATTTTAAATTATACGACAGAGAGTGTGCCCGATTTCTCAACATGTTACCTCGATGAAACCCTAAACCATATAACAATGACAAAAAAAGTAGGATATTGGCCATTTACGGGA…	MYILSYSKVIVHNETDQVLNIVHDCQEENGFGDTVLQNGFTEENITDEKSLRKFNDCFLEKAGFVSSDGNLNIDAALDKLPPSFAKPIVEHCQAKIILNYTTESVPDFSTCYLDETLNHITMTKKVGYWPFTGAQVLFVPGDSFVDTILTF	151
OBP28	OQ943624	ACGGCCTGGGATTTGAAGAATTGCAGAAATATTAAGAACTGCAATATGCTCCAGTTTGCTTGTTTTGTGGTGTGTGCTGTGGTTGTAAGTTTAAGCAGAATTCACGCAATTGAGGAAGTTGCTCACCCTGAAGAATTTATGTCTTTGGTAGAGGAGTGTGCTAAGCTGCATGGATACACTGATGAGCAATTGAACAAAGCTCTGACGTTAGACGGAGTGGAGACTATAAAGCCTTGTTTCTGGGGCTGTGCCTTCACAAAAGCTGGATTTCTCAATGGTCATGGTCAATATGATCTAGACTCGGGTCTTACTAGCATCAAAAGGTTTTTAGGATCTGATTCTGTGAGGTATTCTAGATTCGAAAGAATAGCAAGGCAATGCGAGTCAGTAAAAGATAAA…	MLQFACFVVCAVVVSLSRIHAIEEVAHPEEFMSLVEECAKLHGYTDEQLNKALTLDGVETIKPCFWGCAFTKAGFLNGHGQYDLDSGLTSIKRFLGSDSVRYSRFERIARQCESVKDKAVNDGEAGCERGALAAACFMDQLQPRRV	146
OBP29	OQ943625	GACACAAAGGATTTCGAAACTGAACAGTACAACATGTCTCAGTTTGCCTGTTTTATTTTGTGTATTGTGATTGTTGGTACGAACAGCGCTCATGCTGAAGGAAGCGATGAAGCTGACTCCTCAGACGAATACTACATGTTGAAAGAAGAGTGTGTGAAAAAGTTTGAAATCACCCAAGATGATTTAGATGCCGCTGTAAAGTCAGGTGACGTGTCAAAGATTGATCCTTGTTACTGGGGCTGCCACTTCAAGAAACTTGGACTTCTTAACGACAAAGGCCAATACAATCTCGACAATTATGTGACTAATTTGAAGAAGTTTTTGAAAGATAAGGACGAAATAGCTGCACTAGAAGACATGGGAAAACAATGCGCGTCTGTAAAAGATACAGCTGTCAGC…	MSQFACFILCIVIVGTNSAHAEGSDEADSSDEYYMLKEECVKKFEITQDDLDAAVKSGDVSKIDPCYWGCHFKKLGLLNDKGQYNLDNYVTNLKKFLKDKDEIAALEDMGKQCASVKDTAVSDGEAGCEMGALLAACVLVYDEKTE	146
OBP30	OQ943617	GTGATAAAATCTCAAATCGATAACTTCCCTCTAATCGTAGACGTATGTCGAAACTCAACCGGTTACACAGACGAAGTGTTGGCCGAAGAAGAGAAAACCGAATTAAGCAAAGACTCGGGGCTCAAGAAATTCAACAGCTGCTTCCTCGACAAAACCGGTTTCGAAGCTAGTGATGAGAAATTCGATATCGATGAAATTTTAGGAGAGATACCACAAAGTAATACCACGGAAATGATTGAACACTGCCAATCGATTTTGAGTGAAAGAGAAATACCGAATAACGTTCCGAATTTCTCCGCATGTCTACATCTTGCAGTATCTGGGTATCTTCGGACTTCTAAACCATATCACTATGCTGC	VIKSQIDNFPLIVDVCRNSTGYTDEVLAEEEKTELSKDSGLKKFNSCFLDKTGFEASDEKFDIDEILGEIPQSNTTEMIEHCQSILSEREIPNNVPNFSACLHLAVSGYLRTSKPYHYA	119
